# Supplementary material for: The Characteristics of the Metal-Free and Non-Conjugated Polymer Film with Self-Assembled Nanoparticles
Source: Nanomaterials (Basel). 2023 Feb 2;13(3):596. doi: 10.3390/nano13030596 (PMC9921736; doi:10.3390/nano13030596)
Supplement: Supplementary file 1 [file nanomaterials-13-00596-s001.zip]

Archive with 1 entries (1 files):
- nanomaterials-2147252-supplementary.pdf
